# Supplementary material for: A Comparative Study of the Synthesis and Characterization of Biogenic Selenium Nanoparticles by Two Contrasting Endophytic Selenobacteria
Source: Microorganisms. 2023 Jun 16;11(6):1600. doi: 10.3390/microorganisms11061600 (PMC10303461; doi:10.3390/microorganisms11061600)
Supplement: Supplementary file 1 [file microorganisms-11-01600-s001.zip]

Archive with 1 entries (1 files):
- microorganisms-2399419-supplementary.pdf
